# Supplementary material for: Acute and chronic mitochondrial respiratory chain deficiency differentially regulate lysosomal biogenesis
Source: Sci Rep. 2017 Mar 27;7:45076. doi: 10.1038/srep45076 (PMC5366864; doi:10.1038/srep45076)
Supplement: Supplementary Table 1 [file srep45076-s2.xls]

## Sheet: results (6)
Associated Gene Name	Affy HG U133-PLUS-2 probeset
MARCH1	229383_at
MARCH1	219574_at
MARCH1	235385_at
MARCH1	1562338_at
MARCH2	210075_at
MARCH3	213256_at
MARCH3	230385_at
MARCH8	221824_s_at
MARCH8	231933_at
MARCH9	230001_at
MARCH9	226454_at
ABCA2	210100_s_at
ABCA2	212772_s_at
ABCA3	204343_at
ABCA5	213353_at
ABCB9	207321_s_at
ABCB9	214209_s_at
ABCB9	232950_s_at
ABCB9	1555323_at
ABCC10	215873_x_at
ABCC10	213485_s_at
ACP2	202767_at
ACP5	204638_at
ACPP	204393_s_at
ACPP	237030_at
ADA	204639_at
ADA	216705_s_at
ADAM8	205180_s_at
ADAM8	205179_s_at
ADRB2	206170_at
AGA	216064_s_at
AGA	204333_s_at
AGA	204332_s_at
AHNAK	220016_at
AHNAK	211986_at
AHNAK	235281_x_at
ALDOB	211357_s_at
ALDOB	217238_s_at
ALDOB	204705_x_at
ALDOB	204704_s_at
ANKFY1	219868_s_at
ANKFY1	224900_at
ANKFY1	239073_at
ANKFY1	1562495_at
ANKRD27	221522_at
ANPEP	202888_s_at
ANXA11	214783_s_at
ANXA11	206200_s_at
ANXA11	228727_at
AP1B1	205423_at
AP1G1	203350_at
AP1G1	225754_at
AP1G1	225771_at
AP1M1	223025_s_at
AP1M1	223024_at
AP1M2	218261_at
AP1M2	65517_at
AP1S1	209635_at
AP1S1	205196_s_at
AP1S1	205195_at
AP1S2	230264_s_at
AP1S2	203299_s_at
AP1S2	203300_x_at
AP1S2	228415_at
AP1S3	1555731_a_at
AP1S3	1555734_x_at
AP1S3	1555733_s_at
AP1S3	237159_x_at
AP3B1	203142_s_at
AP3B1	203141_s_at
AP3B2	205678_at
AP3B2	1570032_at
AP3D1	210974_s_at
AP3D1	206592_s_at
AP3D1	208710_s_at
AP3M1	222516_at
AP3M1	222517_at
AP3M2	203410_at
AP3M2	1569053_at
AP3S1	202442_at
AP3S2	202399_s_at
AP3S2	202398_at
AP3S2	213215_at
AP4B1	231962_at
AP4B1	231714_s_at
AP4E1	228164_at
AP4E1	220229_s_at
AP4M1	209837_at
AP4S1	210277_at
AP4S1	210278_s_at
AP4S1	235647_at
AP4S1	210952_at
AQP2	236630_at
AQP2	240285_at
AQP2	206672_at
ARF1	208750_s_at
ARF1	200065_s_at
ARF1	244504_x_at
ARL8A	225347_at
ARL8B	222442_s_at
ARL8B	217852_s_at
ARRB1	218832_x_at
ARRB1	222912_at
ARRB1	222756_s_at
ARRB1	228444_at
ARSA	236541_at
ARSA	204443_at
ARSB	206129_s_at
ARSB	232197_x_at
ARSB	1554032_at
ARSB	1554030_at
ARSD	225280_x_at
ARSD	206831_s_at
ARSD	230131_x_at
ARSD	223696_at
ARSD	223695_s_at
ARSD	225286_at
ARSD	232423_at
ARSD	207784_at
ARSG	1552632_a_at
ASAH1	210980_s_at
ASAH1	1555419_a_at
ASAH1	213702_x_at
ASAH1	213902_at
ASS1	207076_s_at
ASS1	230406_at
ATP11A	230875_s_at
ATP11A	241603_at
ATP11A	216488_s_at
ATP11A	215842_s_at
ATP11C	226785_at
ATP11C	242690_at
ATP13A2	218608_at
ATP6AP1	207809_s_at
ATP6V0A1	205095_s_at
ATP6V0A1	212383_at
ATP6V0A2	205704_s_at
ATP6V0A2	235255_at
ATP6V0A2	229572_at
ATP6V0A2	1555114_at
ATP6V0A4	220197_at
ATP6V0B	200078_s_at
ATP6V0C	36994_at
ATP6V0D1	212041_at
ATP6V0D1	239633_at
ATP6V0D2	1553155_x_at
ATP6V0D2	1553153_at
ATP6V0D2	1553151_at
ATP6V1A	201971_s_at
ATP6V1A	201972_at
ATP6V1B1	205473_at
ATP6V1B1	1554847_at
ATP6V1B2	201089_at
ATP6V1C1	202872_at
ATP6V1C1	202874_s_at
ATP6V1C1	226463_at
ATP6V1C1	202873_at
ATP6V1C2	1553989_a_at
ATP6V1C2	1552532_a_at
ATP6V1D	208899_x_at
ATP6V1D	235864_at
ATP6V1D	214923_at
ATP6V1D	208898_at
ATP6V1E1	208678_at
ATP6V1F	201527_at
ATP6V1G1	208737_at
ATP6V1G1	238765_at
ATP6V1H	221504_s_at
AZU1	214575_s_at
BCL10	205263_at
BLOC1S1	202592_at
BLOC1S1	236291_at
BTD	214117_s_at
BTD	244215_at
BTD	204167_at
BTD	214116_at
C18orf8	221190_s_at
C1orf85	225401_at
C1orf85	1558693_s_at
C1orf85	1558692_at
CAT	201432_at
CAT	211922_s_at
CCDC115	224946_s_at
CCKAR	211174_s_at
CCZ1	201973_s_at
CCZ1	208310_s_at
CCZ1	215024_at
CCZ1	201974_s_at
CD164	208654_s_at
CD164	208405_s_at
CD164	208653_s_at
CD1B	206749_at
CD1D	205789_at
CD1E	208592_s_at
CD1E	215784_at
CD63	200663_at
CD74	209619_at
CD74	1567628_at
CECR1	219505_at
CHID1	223061_at
CHIT1	208168_s_at
CLCN5	232127_at
CLCN5	226273_at
CLCN5	226274_at
CLCN5	206704_at
CLCN5	232128_s_at
CLCN6	203950_s_at
CLCN7	209235_at
CLCN7	221961_at
CLCN7	38069_at
CLN3	209275_s_at
CLN3	210859_x_at
CLN5	204084_s_at
CLN5	214252_s_at
CLN5	204085_s_at
CLN5	236446_at
CLTA	200960_x_at
CLTA	216295_s_at
CLTA	204050_s_at
CLTA	1560433_at
CLTA	1560434_x_at
CLTB	216934_at
CLTB	211043_s_at
CLTB	206284_x_at
CLTB	205172_x_at
CLTC	200614_at
CLTCL1	205944_s_at
CLU	208792_s_at
CLU	222043_at
CLU	208791_at
CLU	1559228_at
COL6A1	212937_s_at
COL6A1	213428_s_at
COL6A1	212938_at
COL6A1	212940_at
COL6A1	212091_s_at
CP	228143_at
CP	204846_at
CP	1558034_s_at
CP	227253_at
CPVL	208146_s_at
CREG1	201200_at
CST3	237623_at
CST3	230343_at
CST3	201360_at
CST7	210140_at
CTBS	218924_s_at
CTBS	218923_at
CTNS	204925_at
CTNS	36566_at
CTSA	200661_at
CTSB	213274_s_at
CTSB	213275_x_at
CTSB	200838_at
CTSB	200839_s_at
CTSB	227961_at
CTSC	201487_at
CTSC	225647_s_at
CTSC	225646_at
CTSC	231234_at
CTSD	200766_at
CTSE	205927_s_at
CTSF	203657_s_at
CTSG	205653_at
CTSH	202295_s_at
CTSK	202450_s_at
CTSO	203758_at
CTSS	202901_x_at
CTSS	232617_at
CTSS	202902_s_at
CTSW	214450_at
CTSZ	210042_s_at
CUBN	206775_at
CXCR2	207008_at
DAGLB	225832_s_at
DAGLB	226640_at
DAGLB	225833_at
DAGLB	225828_at
DEPDC5	205223_at
DNAJC13	1560020_at
DNAJC13	212467_at
DNAJC13	1564627_at
DNAJC5	224611_s_at
DNAJC5	224612_s_at
DNAJC5	224613_s_at
DNAJC5	244601_at
DNAJC6	204720_s_at
DNAJC6	204721_s_at
DNASE1	210165_at
DNASE1	241854_at
DNASE1	1557189_at
DNASE1	240144_at
DNASE1	243127_x_at
DNASE1	239622_at
DNASE1	228929_at
DNASE1	1558546_at
DNASE2	214992_s_at
DNASE2	209831_x_at
DNASE2B	220380_at
DNM2	202253_s_at
DNM2	1555895_at
DOC2A	205744_at
DPP4	203716_s_at
DPP4	211478_s_at
DPP4	203717_at
DPP7	224814_at
DRAM1	218627_at
DRAM2	225230_at
DRAM2	225228_at
ECE1	201749_at
ECE1	201750_s_at
EGF	206254_at
ELANE	206871_at
ENPEP	204844_at
ENPEP	204845_s_at
ENPP1	229088_at
ENPP1	228952_at
ENPP1	205065_at
ENPP1	205066_s_at
ENTPD4	1555358_a_at
ENTPD4	204076_at
ENTPD4	204077_x_at
EPDR1	223253_at
FGFR3	204379_s_at
FGFR3	204380_s_at
FLOT1	210142_x_at
FLOT1	208749_x_at
FLOT1	208748_s_at
FLOT2	201350_at
FLOT2	211299_s_at
FNBP1	212288_at
FNBP1	213940_s_at
FNBP1	230389_at
FUCA1	202838_at
FUCA2	223120_at
GAA	202812_at
GABARAP	200645_at
GALC	211810_s_at
GALC	204417_at
GALNS	206335_at
GALNS	236866_at
GBA	210589_s_at
GBA	209093_s_at
GC	204965_at
GDAP2	219473_at
GDAP2	1554154_at
GGA1	218114_at
GGA1	50277_at
GGA1	45572_s_at
GGA1	1554670_at
GGA1	217560_at
GGA2	208915_s_at
GGA2	214190_x_at
GGA2	210658_s_at
GGA2	208914_at
GGA2	208913_at
GGA2	213772_s_at
GGA3	211815_s_at
GGA3	209411_s_at
GGH	203560_at
GJA1	201667_at
GLA	214430_at
GLB1	201576_s_at
GM2A	215890_at
GM2A	209727_at
GM2A	215891_s_at
GM2A	33646_g_at
GM2A	1559776_at
GM2A	212737_at
GM2A	35820_at
GM2A	235678_at
GNA11	213766_x_at
GNA11	204248_at
GNA11	564_at
GNA11	214679_x_at
GNA11	40562_at
GNA11	213944_x_at
GNAI1	209576_at
GNAI1	227692_at
GNAI2	201040_at
GNAI3	201179_s_at
GNAI3	212360_at
GNAI3	201180_s_at
GNAI3	201181_at
GNAQ	224862_at
GNAQ	211426_x_at
GNAQ	224863_at
GNAQ	224861_at
GNAQ	202615_at
GNB1	200745_s_at
GNB1	200744_s_at
GNB1	200746_s_at
GNB2	200852_x_at
GNB4	223488_s_at
GNB4	223487_x_at
GNPTAB	212959_s_at
GNPTAB	240106_at
GNPTAB	220398_at
GNPTG	224887_at
GNS	212334_at
GNS	212335_at
GNS	203676_at
GOT1	208813_at
GPC3	209220_at
GPLD1	217405_x_at
GPLD1	206265_s_at
GPLD1	206264_at
GPLD1	215554_at
GPR137	219430_at
GPR137	43934_at
GPR137	221966_at
GPR137B	204137_at
GPR143	206696_at
GRN	211284_s_at
GRN	216041_x_at
GRN	200678_x_at
GUSB	202605_at
HEXA	243511_at
HEXA	201765_s_at
HEXA	215155_at
HEXB	201944_at
HGSNAT	218017_s_at
HGSNAT	222491_at
HGSNAT	227564_at
HGSNAT	1557064_s_at
HLA-DMA	217478_s_at
HLA-DMB	203932_at
HLA-DOA	226878_at
HLA-DOA	206313_at
HLA-DOA	211142_x_at
HLA-DOB	205671_s_at
HLA-DPA1	211991_s_at
HLA-DPA1	211990_at
HLA-DPA1	213537_at
HLA-DPB1	201137_s_at
HLA-DQA1	213831_at
HLA-DQA1	212671_s_at
HLA-DQA1	236203_at
HLA-DQA2	212671_s_at
HLA-DQB1	212999_x_at
HLA-DQB1	209480_at
HLA-DQB1	212998_x_at
HLA-DQB1	211654_x_at
HLA-DQB2	215536_at
HLA-DRA	210982_s_at
HLA-DRA	208894_at
HLA-DRB1	204670_x_at
HLA-DRB1	215193_x_at
HLA-DRB1	209312_x_at
HLA-DRB1	208306_x_at
HLA-DRB5	215193_x_at
HPS1	217354_s_at
HPS1	203308_x_at
HPS1	203309_s_at
HPS1	210112_at
HPS4	218402_s_at
HPS4	54037_at
HPS4	1552652_at
HPSE	222881_at
HPSE	219403_s_at
HSPA8	210338_s_at
HSPA8	224187_x_at
HSPA8	208687_x_at
HSPA8	221891_x_at
HYAL1	210619_s_at
HYAL2	206855_s_at
HYAL3	211728_s_at
IDS	202439_s_at
IDS	212221_x_at
IDS	212223_at
IDS	217432_s_at
IDS	236823_at
IDS	202438_x_at
IDS	206342_x_at
IDS	211782_at
IDS	210666_at
IDS	1559136_s_at
IDUA	205059_s_at
IDUA	205057_s_at
IFI30	201422_at
IGF2R	201393_s_at
IGF2R	201392_s_at
IL4I1	230966_at
ITM2C	221004_s_at
KCNE1	236407_at
KCNE1	208514_at
KCNE2	221095_s_at
KIAA0226	212733_at
KIAA0226	230834_at
KIAA0226	212735_at
KIAA0226	1554613_a_at
KIAA0226	1560138_at
KIAA0226	1554612_at
LAMP1	201553_s_at
LAMP1	201551_s_at
LAMP1	213728_at
LAMP1	201552_at
LAMP2	203042_at
LAMP2	203041_s_at
LAMP2	200821_at
LAMP3	205569_at
LAMTOR1	223009_at
LAMTOR2	218291_at
LAPTM4A	200673_at
LAPTM4B	208767_s_at
LAPTM4B	1554679_a_at
LAPTM4B	208029_s_at
LAPTM4B	214039_s_at
LAPTM5	201721_s_at
LAPTM5	201720_s_at
LDLR	217173_s_at
LDLR	202067_s_at
LDLR	202068_s_at
LGMN	201212_at
LHCGR	207240_s_at
LIPA	201847_at
LIPA	1561557_at
LIPA	236156_at
LITAF	200704_at
LITAF	200706_s_at
LMBRD1	218191_s_at
LNPEP	236728_at
LNPEP	225176_at
LNPEP	207904_s_at
LNPEP	243532_at
LNPEP	231866_at
LRBA	214109_at
LRBA	212692_s_at
LRP1	200785_s_at
LRP1	200784_s_at
LRP1	1555353_at
LRP1	1569042_at
LRP2	205710_at
LRP2	230863_at
M6PR	200901_s_at
M6PR	200900_s_at
MAN2B1	209166_s_at
MAN2B2	214703_s_at
MANBA	203778_at
MCOLN1	219952_s_at
MCOLN2	230110_at
MCOLN2	1555465_at
MCOLN3	229797_at
MCOLN3	220484_at
MCOLN3	1557292_a_at
MCOLN3	242308_at
MFSD1	218109_s_at
MFSD8	228282_at
MFSD8	243407_at
MFSD8	229509_at
MIOS	211724_x_at
MIOS	206860_s_at
MIOS	209672_s_at
MMD	203414_at
MMD	244523_at
MON1B	227116_at
MON1B	233557_s_at
MON1B	203644_s_at
MPO	203949_at
MPO	203948_s_at
MTOR	202288_at
MYLPF	205163_at
MYO7A	33197_at
MYO7A	211104_s_at
MYO7A	208189_s_at
MYO7A	211103_at
NAAA	227135_at
NAAA	214765_s_at
NAGA	202944_at
NAGA	1555041_a_at
NAGA	202943_s_at
NAGLU	215880_at
NAGLU	204360_s_at
NAGPA	205090_s_at
NAPA	208751_at
NAPA	206491_s_at
NAPG	210048_at
NAPG	225448_at
NAPSA	223806_s_at
NBR1	201383_s_at
NBR1	201384_s_at
NBR1	1568857_a_at
NBR1	1568856_at
NCSTN	208759_at
NCSTN	237076_at
NEU1	208926_at
NEU4	222957_at
NPC1	238568_s_at
NPC1	202679_at
NPC1	217584_at
NPC2	200701_at
NPPA	209957_s_at
NSF	202395_at
OCA2	206498_at
OSTM1	218196_at
OSTM1	235198_at
OSTM1	235197_s_at
P2RX4	204088_at
P2RY2	206277_at
PCSK9	227759_at
PCYOX1	225274_at
PCYOX1	203803_at
PEBP4	227848_at
PI4K2A	209346_s_at
PI4K2A	215134_at
PI4K2A	209345_s_at
PLA2G15	204458_at
PLA2G4F	235958_at
PLBD1	218454_at
PLBD2	228845_at
PLBD2	227853_at
PLD1	205203_at
PLD1	226636_at
PLD1	177_at
PLD1	215723_s_at
PLD1	215724_at
PLD1	1557126_a_at
PLD1	232530_at
PLD1	1569660_at
PLD3	201050_at
PLEKHF1	219566_at
PLOD1	200827_at
PNPLA7	228383_at
PNPLA7	236135_at
PON2	210830_s_at
PON2	201876_at
PON2	242700_at
PPT1	200975_at
PPT2	209490_s_at
PRCP	201494_at
PRCP	1569205_at
PRCP	242636_at
PRDX6	200845_s_at
PRDX6	200844_s_at
PRF1	214617_at
PRF1	1553681_a_at
PRTN3	207341_at
PSAP	200866_s_at
PSAP	200871_s_at
PSAPL1	1564333_a_at
PSEN1	203460_s_at
PSEN1	207782_s_at
PSEN1	238816_at
PSEN1	226577_at
PSEN2	204261_s_at
PSEN2	204262_s_at
PSEN2	211373_s_at
PTGDS	211748_x_at
PTGDS	212187_x_at
PTGDS	1564431_a_at
RAB14	200927_s_at
RAB14	200928_s_at
RAB14	211503_s_at
RAB27A	209515_s_at
RAB27A	235766_x_at
RAB27A	209514_s_at
RAB27A	222294_s_at
RAB27A	210951_x_at
RAB2A	208730_x_at
RAB2A	208734_x_at
RAB2A	208732_at
RAB2A	208733_at
RAB2A	208731_at
RAB5C	201156_s_at
RAB5C	201140_s_at
RAB7A	211960_s_at
RAB7A	211961_s_at
RAB7B	1553982_a_at
RAB7B	230266_at
RAB9A	221808_at
RAMP2	205779_at
RAMP3	205326_at
RDH14	222203_s_at
RILP	227366_at
RNASE1	201785_at
RNASE2	206111_at
RNASE6	213566_at
RNASET2	217983_s_at
RNASET2	217984_at
RNASET2	239388_at
RNASET2	232722_at
RNASET2	1556201_at
RNF13	201779_s_at
RNF13	201780_s_at
RNF152	1553722_s_at
RNF152	1553721_at
RPTOR	225715_at
RRAGA	201628_s_at
RRAGB	205540_s_at
RRAGC	218088_s_at
RRAGC	222514_at
RRAGC	242531_at
RRAGD	221524_s_at
RRAGD	221523_s_at
SCARB1	201819_at
SCARB1	1552256_a_at
SCARB1	215834_x_at
SCARB2	201647_s_at
SCARB2	224983_at
SCARB2	201646_at
SCPEP1	218217_at
SCPEP1	1560665_at
SERINC2	224762_at
SFTPB	213936_x_at
SFTPB	214354_x_at
SFTPB	209810_at
SFTPB	37004_at
SFTPD	214199_at
SGSH	35626_at
SGSH	204293_at
SH3GL2	205751_at
SIAE	224391_s_at
SIAE	223744_s_at
SIAE	1554354_at
SIAE	1554355_a_at
SIDT2	56256_at
SIDT2	218765_at
SLC11A1	210423_s_at
SLC11A1	217507_at
SLC11A1	210422_x_at
SLC11A1	217473_x_at
SLC11A1	1555116_s_at
SLC11A2	203125_x_at
SLC11A2	210047_at
SLC11A2	203123_s_at
SLC11A2	203124_s_at
SLC11A2	237106_at
SLC12A4	209401_s_at
SLC12A4	209402_s_at
SLC12A4	211112_at
SLC15A3	219593_at
SLC15A4	225043_at
SLC15A4	225057_at
SLC17A5	223441_at
SLC17A5	221041_s_at
SLC26A11	226679_at
SLC29A3	219344_at
SLC2A13	227176_at
SLC2A13	1552695_a_at
SLC2A13	1552694_at
SLC2A13	234268_at
SLC2A8	218985_at
SLC30A2	230084_at
SLC30A2	224485_s_at
SLC36A1	1553272_at
SLC36A1	213119_at
SLC37A3	223304_at
SLC44A2	225175_s_at
SLC44A2	224609_at
SLC48A1	218416_s_at
SLC48A1	48106_at
SLC48A1	218417_s_at
SMCR8	1552484_at
SMPD1	209420_s_at
SMPD1	216230_x_at
SMPD1	217171_at
SMPD4	207856_s_at
SMPDL3A	213624_at
SNAP23	209131_s_at
SNAP23	214544_s_at
SNAP23	209130_at
SNAP23	229773_at
SNX16	229618_at
SNX16	219793_at
SORT1	212807_s_at
SORT1	212797_at
SORT1	224818_at
SPACA3	243621_at
SPG11	241920_x_at
SPG11	203513_at
SPG11	232403_at
SPHK2	209857_s_at
SPHK2	40273_at
SPNS1	223173_at
SPPL2A	226353_at
SPPL2A	227682_at
SPPL2A	228478_at
SRGN	201859_at
SRGN	201858_s_at
STARD3	202991_at
STARD3NL	223065_s_at
STS	203770_s_at
STS	203767_s_at
STS	203768_s_at
STS	203769_s_at
STX3	216985_s_at
STX3	209238_at
STX7	212631_at
STX7	229214_at
STX7	212632_at
STXBP2	1570420_at
STXBP2	209367_at
SUMF1	226850_at
TCIRG1	204158_s_at
TIAL1	202406_s_at
TIAL1	202405_at
TIAL1	230350_at
TIAL1	217500_at
TLR3	206271_at
TLR3	242667_at
TLR3	239587_at
TLR7	220146_at
TLR7	222952_s_at
TLR9	223903_at
TM9SF1	209150_s_at
TM9SF1	218572_at
TM9SF1	209149_s_at
TM9SF1	238948_at
TMBIM1	217730_at
TMEM127	219460_s_at
TMEM127	222887_s_at
TMEM127	235659_at
TMEM175	223462_at
TMEM192	226589_at
TMEM192	1555790_a_at
TMEM55A	226338_at
TMEM55B	225287_s_at
TMEM63A	202699_s_at
TMEM63A	202700_s_at
TMEM63A	215583_at
TMEM63A	214833_at
TMEM74	1555159_at
TMEM74	1552521_a_at
TMEM74	1552520_at
TMEM8A	222718_at
TMEM8A	221882_s_at
TMEM9	222988_s_at
TMEM9	222987_s_at
TMEM92	231408_at
TMEM92	235245_at
TMEM97	212282_at
TMEM97	212281_s_at
TMEM97	214283_at
TMEM97	212279_at
TOM1L1	204485_s_at
TOM1L1	240261_at
TPCN1	217914_at
TPCN1	1557186_s_at
TPCN1	1557185_at
TPCN2	229251_s_at
TPCN2	229250_at
TPCN2	235194_at
TPCN2	242554_at
TPP1	200742_s_at
TPP1	200743_s_at
TPP1	214196_s_at
TPP1	214195_at
TRIM23	210994_x_at
TRIM23	204732_s_at
TRIM23	210995_s_at
TRIP10	202734_at
TSPAN1	209114_at
TSPAN8	203824_at
TXNDC5	221253_s_at
TXNDC5	241141_at
TYR	206630_at
TYR	1555505_a_at
TYR	1555504_at
UBA52	221700_s_at
UNC13D	226678_at
UNC13D	228352_at
UNC13D	228350_at
UNC93B1	220998_s_at
UNC93B1	225869_s_at
USP4	202682_s_at
USP4	211800_s_at
USP4	202681_at
USP4	244192_x_at
USP5	206031_s_at
USP6	206405_x_at
USP6	236075_s_at
USP6	242242_at
USP6	1555063_at
USP6	1555065_x_at
UVRAG	203241_at
VAMP4	207350_s_at
VAMP4	213480_at
VAMP4	211760_s_at
VAMP7	202829_s_at
VASN	225867_at
VMA21	242474_s_at
VMA21	225556_at
VPS11	203292_s_at
VPS16	215216_at
VPS16	203459_s_at
VPS16	240618_at
VPS18	223346_at
VPS18	1552276_a_at
VPS33A	204590_x_at
VPS33A	227815_at
VPS33A	244400_at
VPS33B	44111_at
VPS33B	218415_at
VPS35	222388_s_at
VPS35	233864_s_at
VPS35	222387_s_at
VPS35	217727_x_at
VPS36	222478_at
VPS39	212156_at
VPS41	235625_at
VPS41	203106_s_at
VPS41	210849_s_at
VPS4B	218171_at
WDR11	218090_s_at
WDR11	229694_at
WDR41	243590_at
WDR41	222503_s_at
WDR41	218055_s_at
WDR41	240637_at
WDR48	222157_s_at
WDR48	65591_at
WDR48	221735_at
WDR48	56919_at
ZFYVE26	37943_at
ZFYVE26	213073_at
ZNRF1	223382_s_at
ZNRF1	225962_at
ZNRF1	223383_at
ZNRF1	225959_s_at
ZNRF1	225960_at
ZNRF2	226261_at
