# Supplementary material for: Acute and chronic mitochondrial respiratory chain deficiency differentially regulate lysosomal biogenesis
Source: Sci Rep. 2017 Mar 27;7:45076. doi: 10.1038/srep45076 (PMC5366864; doi:10.1038/srep45076)
Supplement: Supplementary Table 2 [file srep45076-s3.xls]

## Sheet: Sheet1
Supplementary Table 1. Transcripts significantly affected both after 1-week and after 4-week of 50nM rotenone treatment (GSE35642)
Gene Symbol	log FC 1 week 50nM	log FC 4 week 50nM
LOC613037///NPIPB11///NPIPB3///NPIPB4///NPIPB5	1.22245	-0.6032
TNFAIP3	0.882692	-0.63545
HES1	0.858353	-0.89497
SNAI2	0.630708	-2.12803
ATP6V0D1	0.62442	-0.331056
GRN	0.601966	-0.922694
GRN	0.482174	-0.989408
CTSA	0.450601	-0.501552
GRN	0.435377	-1.20861
ATP6V0A1	0.421096	-0.327028
CSTB	0.400716	-0.635981
C1R	0.399645	-0.832238
LOC100509484///PLIN2	0.398716	-1.00735
FAM102A	0.366913	-0.204198
LRRC8B	0.295085	0.384462
TMEM80	0.290077	-0.368744
CLCN7	0.280879	-0.491971
RAB17	0.261338	-0.417632
SLC25A16	0.261255	-0.532821
ACD	0.253482	-0.165044
HEXA	0.204454	-0.477069
GSTO1	0.191858	-0.481714
SEMA3D	0.186559	-0.103795
AGO4	-0.373492	0.330561
GTF2H1	-0.401157	0.321317
CRY1	-0.445197	1.65444
NUFIP1	-0.582915	0.444011
MSANTD3-TMEFF1///TMEFF1	-0.699028	1.15761
SLC19A2	-0.710822	1.66646
VEGFA	-0.910906	0.509386
VEGFA	-1.04522	1.43752
MSANTD3-TMEFF1///TMEFF1	-1.40658	0.671875
