# Supplementary material for: Acute and chronic mitochondrial respiratory chain deficiency differentially regulate lysosomal biogenesis
Source: Sci Rep. 2017 Mar 27;7:45076. doi: 10.1038/srep45076 (PMC5366864; doi:10.1038/srep45076)
Supplement: Supplementary Table 3 [file srep45076-s4.xls]

## Sheet: Sheet1
Primer	Sequence
hCTSD-F	ATTCAGGGCGAGTACATGATCC
hCTSD-R	CGACACCTTGAGCGTGTAG
hCTSF-F	AGAGAGGCCCAATCTCCGT
hCTSF-R	GCATGGTCAATGAGCCAAGG
hGAA-F	TGCCCTCGCAGTATATCACAG
hGAA-R	GAGACCCGTAGAGGTTCGC
hGAPDH-F	GGAGTCAACGGATTTGGTCG
hGAPDH-R	GACAAGCTTCCCGTTCTCAG
hHPRT-F	ACCAGTCAACAGGGGACATAA
hHPRT-R	CTTCGTGGGGTCCTTTTCACC
hLAMP1-F	CAGATGTGTTAGTGGCACCCA
hLAMP1-R	TTGGAAAGGTACGCCTGGATG
hMITF-F	GCCTCCAAGCCTCCGATAAG
hMITF-R	GCACTCTCTGTTGCATGAACT
hTFEB-F	ACCTGTCCGAGACCTATGGG
hTFEB-R	CGTCCAGACGCATAATGTTGTC
hTFE3-F	CCCCTGCCATGTCGTCATC
hTFE3-R	GTGGACGGCTCAATGTGTG
mCTSD-F	GCTTCCGGTCTTTGACAACCT
mCTSD-R	CACCAAGCATTAGTTCTCCTCC
mCTSF-F	TGACCACCTATAACCGGACTT
mCTSF-R	TGGTGATCCCATACTGAGCTG
mGAA-F	GGGCCTGCACCCTTATCTC
mGAA-R	GGTCGGTACGTCTTCCACAG
mGAPDH-F	TGTGTCCGTCGTTCTGA
mGAPDH-R	CCTGCTTCACCACCTTCTTGA
mHPRT-F	CCTCCTCAGACCGCTTTTT
mHPRT-R	AACCTGGTTCATCATCGCTAA
mLAMP1-F	GACGGTGACCAGAGCGTTC
mLAMP1-R	GTGGGCACTAGGGCATCAG
mMITF-F	CAAATGGCAAATACGTTACCCG
mMITF-R	CAATGCTCTTGCTTCAGACTCT
mTFEB-F	CCACCCCAGCCATCAACAC
mTFEB-R	CAGACAGATACTCCCGAACCTT
mTFE3-F	ATCTCTGTGATTGGCGTGTCT
mTFE3-R	GAACCTTGAGTACCTCCCTGG
